# Supplementary material for: Modelling human adult V-SVZ niche assembly and ependymal cell generation in brain organoids
Source: EMBO Rep. 2025 Nov 5;27(1):31–49. doi: 10.1038/s44319-025-00621-3 (PMC12796355; doi:10.1038/s44319-025-00621-3)
Supplement: Supplementary file 3 — Source data Fig. 1 [file 44319_2025_621_MOESM3_ESM.zip]

Archive with 26 entries (13 files):
- Figure 1/
- Figure 1/1B/
- Figure 1/1B/GFP GFP 4dpe.tif
- Figure 1/1C/
- Figure 1/1C/GEMC1 GFP 4dpe.tif
- Figure 1/1D/
- Figure 1/1D/MCIDAS GFP 4dpe.tif
- Figure 1/1E/
- Figure 1/1E/GFP GFP 10dpe.tif
- Figure 1/1F/
- Figure 1/1F/GEMC1 GFP 10dpe.tif
- Figure 1/1G/
- Figure 1/1G/MCIDAS GFP 10dpe.tif
- Figure 1/1H/
- Figure 1/1H/GFP KI67 10dpe.tif
- Figure 1/1I/
- Figure 1/1I/GEMC1 KI67 10dpe.tif
- Figure 1/1J/
- Figure 1/1J/MCIDAS KI67 10dpe.tif
- Figure 1/1K/
- Figure 1/1K/GFP PAX6 10dpe.tif
- Figure 1/1L/
- Figure 1/1L/GEMC1 PAX6 10dpe.tif
- Figure 1/1M/
- Figure 1/1M/MCIDAS PAX6 10dpe.tif
- Figure 1/Figure 1 Numerical Data.xlsx
