# Supplementary material for: Modelling human adult V-SVZ niche assembly and ependymal cell generation in brain organoids
Source: EMBO Rep. 2025 Nov 5;27(1):31–49. doi: 10.1038/s44319-025-00621-3 (PMC12796355; doi:10.1038/s44319-025-00621-3)
Supplement: Supplementary file 3 — Source data Fig. 1 [file 44319_2025_621_MOESM3_ESM.zip › Figure 1/Figure 1 Numerical Data.xlsx]

## Sheet: Figure 1N 4dpe
GFP		GEMC1		MCIDAS
%GFP+KI67+/GFP+ cells		%GFP+KI67+/GFP+ cells		%GFP+KI67+/GFP+ cells
0.340426		0.121212		0.08
0.258427		0.0882353		0.101695
0.376963		0.154545		0.1
0.36		0.153846		0.05
0.330357		0.0967742
0.5		0.0740741		v=4
0.491329		0.0666667		o=3
0.532468		0.130435		b=1
0.245902		0.181818
0.44186		0.166667
0.226415		0.128205
0.4		0.0377358
0.375		0.12069
0.537313		0.0849057
0.608696		0.0422535
		0.126866
v=15		0.08
o=6		0.125
b=2
		v=18
		o=3
		b=1

## Sheet: Figure 1N 10dpe
GFP		GEMC1		MCIDAS
%GFP+KI67+/GFP+ cells		%GFP+KI67+/GFP+ cells		%GFP+KI67+/GFP+ cells
0.311475		0.0333333		0.0526316
0.56962		0.107143		0.0714286
0.420455		0.0689655		0.0740741
0.3		0.235294		0.0823529
0.459459		0.12		0.113636
0.441558		0.102941		0.0892857
0.414634		0.125		0.0555556
0.233766		0.0967742
0.5625		0.0652174		v=7
0.416667		0.0384615		o=3
0.478261		0.0909091		b=1
0.260274		0.0833333
0.358025
0.208333		v=12
0.222222		o=2
0.266667		b=1
0.222222
v=17
o=3
b=1

## Sheet: Figure 1O 4dpe
GFP		GEMC1		MCIDAS
%GFP+PAX6+/GFP+ cells		%GFP+PAX6+/GFP+ cells		%GFP+PAX6+/GFP+ cells
0.794118		0.653846		0.777778
0.534884		0.5		0.583333
0.594595		0.52381		0.625
0.670455		0.416667		0.657895
0.571429		0.53125		0.391304
0.559633		0.608392		0.75
0.436893		0.607143		0.6
0.781818		0.705882		0.428571
0.875		0.577778		0.719298
0.875		0.6		0.6
0.906977		0.613636		0.683333
0.836957		0.416667
0.92		0.446429		v=11
0.806818		0.416667		o=3
0.850746		0.448276		b=1
0.888889		0.529412
0.836364
0.8375		v=16
0.855422		o=3
0.848485		b=1
0.792683
v=21
o=8
b=2

## Sheet: Figure 1O 10dpe
GFP		GEMC1		MCIDAS
%GFP+PAX6+/GFP+ cells		%GFP+PAX6+/GFP+ cells		%GFP+PAX6+/GFP+ cells
0.724138		0.230769		0.5
0.834951		0.333333		0.466667
0.769231		0.416667		0.333333
0.842105		0.583333		0.411765
0.846154		0.290323		0.4
0.9		0.411765		0.272727
0.878788		0.633333		0.523077
0.788235		0.666667		0.4
0.742857		0.604167		0.426471
0.703704		0.565217
0.641026				v=9
0.833333		v=10		o=3
		o=3		b=1
v=12		b=1
o=3
b=1
