# Supplementary material for: Modelling human adult V-SVZ niche assembly and ependymal cell generation in brain organoids
Source: EMBO Rep. 2025 Nov 5;27(1):31–49. doi: 10.1038/s44319-025-00621-3 (PMC12796355; doi:10.1038/s44319-025-00621-3)
Supplement: Supplementary file 4 — Source data Fig. 2 [file 44319_2025_621_MOESM4_ESM.zip]

Archive with 25 entries (12 files):
- Figure 2/
- Figure 2/2A/
- Figure 2/2A/GFP MAP2 10dpe.tif
- Figure 2/2B/
- Figure 2/2B/GEMC1 MAP2 10dpe.tif
- Figure 2/2C/
- Figure 2/2C/MCIDAS MAP2 10dpe.tif
- Figure 2/2D/
- Figure 2/2D/GFP REELIN 10dpe.tif
- Figure 2/2E/
- Figure 2/2E/GEMC1 REELIN 10dpe.tif
- Figure 2/2F/
- Figure 2/2F/MCIDAS REELIN 10dpe.tif
- Figure 2/2G/
- Figure 2/2G/GFP TTR 10dpe.tif
- Figure 2/2H/
- Figure 2/2H/GEMC1 TTR 10dpe.tif
- Figure 2/2I/
- Figure 2/2I/MCIDAS TTR 10dpe.tif
- Figure 2/2J/
- Figure 2/2J/GFP B-CAT 10dpe.tif
- Figure 2/2K/
- Figure 2/2K/GEMC1 B-CAT 10dpe.tif
- Figure 2/2L/
- Figure 2/2L/MCIDAS B-CAT 10dpe.tif
