# Supplementary material for: Modelling human adult V-SVZ niche assembly and ependymal cell generation in brain organoids
Source: EMBO Rep. 2025 Nov 5;27(1):31–49. doi: 10.1038/s44319-025-00621-3 (PMC12796355; doi:10.1038/s44319-025-00621-3)
Supplement: Supplementary file 5 — Source data Fig. 3 [file 44319_2025_621_MOESM5_ESM.zip]

Archive with 20 entries (10 files):
- Figure 3/
- Figure 3/3A/
- Figure 3/3A/GFP P73 10dpe.tif
- Figure 3/3B/
- Figure 3/3B/GEMC1 P73 10dpe.tif
- Figure 3/3C/
- Figure 3/3C/MCIDAS P73 10dpe.tif
- Figure 3/3D/
- Figure 3/3D/GFP FOXJ1 10dpe.tif
- Figure 3/3E/
- Figure 3/3E/GEMC1 FOXJ1 10dpe.tif
- Figure 3/3F/
- Figure 3/3F/MCIDAS FOXJ1 10dpe.tif
- Figure 3/3G/
- Figure 3/3G/GFP S100B 10dpe.tif
- Figure 3/3H/
- Figure 3/3H/GEMC1 S100B 10dpe.tif
- Figure 3/3I/
- Figure 3/3I/MCIDAS S100B 10dpe.tif
- Figure 3/Figure 3 Numerical Data.xlsx
