# Supplementary material for: Modelling human adult V-SVZ niche assembly and ependymal cell generation in brain organoids
Source: EMBO Rep. 2025 Nov 5;27(1):31–49. doi: 10.1038/s44319-025-00621-3 (PMC12796355; doi:10.1038/s44319-025-00621-3)
Supplement: Supplementary file 5 — Source data Fig. 3 [file 44319_2025_621_MOESM5_ESM.zip › Figure 3/Figure 3 Numerical Data.xlsx]

## Sheet: Figure 3J
GFP		GEMC1		MCIDAS
%GFP+P73+/GFP+ cells		%GFP+P73+/GFP+ cells		%GFP+P73+/GFP+ cells
0.0384615		0.782609		0.794118
0		0.58209		0.809524
0.05		0.558824		0.878571
0		0.622449		0.666667
0.0416667		0.488372		0.821429
0.0384615		0.786765		0.523364
		0.566038		0.795455
v= 6
o= 4		v= 7		v= 7
b= 1		o= 4		o= 4
		b= 1		b= 1

## Sheet: Figure 3K
GFP		GEMC1		MCIDAS
%GFP+FOXJ1+/GFP+ cells		%GFP+FOXJ1+/GFP+ cells		%GFP+FOXJ1+/GFP+ cells
0		0		0.213333
0		0.153846		0.175
0.046875		0.172414		0.352273
0		0.133333		0.342105
0		0.0526316		0.368421
0		0.0961538		0.285714
0		0		0.1875
0		0		0.252101
0		0.111111
0		0.0181818		v= 8
		0.27027		o= 3
v= 10		0.145833		b= 1
o= 3		0.0774648
b= 1		0.0740741
		0.434783
		0.363636
		v= 16
		o= 3
		b= 1

## Sheet: Figure 3L
GFP		GEMC1		MCIDAS
%GFP+S100B+/GFP+ cells		%GFP+S100B+/GFP+ cells		%GFP+S100B+/GFP+ cells
0		0.321429		0.222222
0.0107527		0.217391		0.225806
0.0384615		0.2		0.2
0.027027		0.5		0.222222
0.0322581		0.586667		0.229358
0.0126582		0.431818		0.430894
0		0.366667		0.575221
0		0.367089		0.65625
0.038961		0.333333		0.333333
0		0.352941		0.44186
0		0.525641		0.569231
		0.487805		0.48
v=11		0.269231		0.349206
o=3		0.422222		0.555556
b=1		0.525424
		0.447368		v=14
				o=3
		v=16		b=1
		o=3
		b=1
