# Supplementary material for: Modelling human adult V-SVZ niche assembly and ependymal cell generation in brain organoids
Source: EMBO Rep. 2025 Nov 5;27(1):31–49. doi: 10.1038/s44319-025-00621-3 (PMC12796355; doi:10.1038/s44319-025-00621-3)
Supplement: Supplementary file 6 — Source data Fig. 4 [file 44319_2025_621_MOESM6_ESM.zip]

Archive with 25 entries (12 files):
- Figure 4/
- Figure 4/4A/
- Figure 4/4A/GFP CEP152 21dpe.tif
- Figure 4/4B/
- Figure 4/4B/GEMC1 CEP152 21dpe.tif
- Figure 4/4C/
- Figure 4/4C/MCIDAS CEP152 21dpe.tif
- Figure 4/4D/
- Figure 4/4D/GFP G-TUBULIN 21dpe.tif
- Figure 4/4E/
- Figure 4/4E/GEMC1 G-TUBULIN 21dpe.tif
- Figure 4/4F/
- Figure 4/4F/MCIDAS G-TUBULIN 21dpe.tif
- Figure 4/4G/
- Figure 4/4G/GFP CEP164 21dpe.tif
- Figure 4/4H/
- Figure 4/4H/GEMC1 CEP164 21dpe.tif
- Figure 4/4I/
- Figure 4/4I/MCIDAS CEP164 21dpe.tif
- Figure 4/4J/
- Figure 4/4J/GFP ARL13B 21dpe.tif
- Figure 4/4K/
- Figure 4/4K/GEMC1 ARL13B 21dpe.tif
- Figure 4/4L/
- Figure 4/4L/MCIDAS ARL13B 21dpe.tif
