# Supplementary material for: Modelling human adult V-SVZ niche assembly and ependymal cell generation in brain organoids
Source: EMBO Rep. 2025 Nov 5;27(1):31–49. doi: 10.1038/s44319-025-00621-3 (PMC12796355; doi:10.1038/s44319-025-00621-3)
Supplement: Supplementary file 7 — Source data Fig. 5 [file 44319_2025_621_MOESM7_ESM.zip]

Archive with 20 entries (10 files):
- Figure 5/
- Figure 5/5A/
- Figure 5/5A/GFP GFP morphology 10dpe.tif
- Figure 5/5B/
- Figure 5/5B/GEMC1 GFP morphology 10dpe.tif
- Figure 5/5C/
- Figure 5/5C/MCIDAS GFP morphology 10dpe.tif
- Figure 5/5D/
- Figure 5/5D/GFP GFP hypocellular gap 10dpe.tif
- Figure 5/5E/
- Figure 5/5E/GEMC1 GFP hypocellular gap 10dpe.tif
- Figure 5/5F/
- Figure 5/5F/MCIDAS GFP hypocellular gap 10dpe.tif
- Figure 5/5I/
- Figure 5/5I/GFP GFAP PHALLOIDIN en face 10dpe.tif
- Figure 5/5J/
- Figure 5/5J/GEMC1 GFAP PHALLOIDIN en face 10dpe.tif
- Figure 5/5K/
- Figure 5/5K/MCIDAS GFAP PHALLOIDIN en face 10dpe.tif
- Figure 5/Figure 5 Numerical Data.xlsx
