# Supplementary material for: Modelling human adult V-SVZ niche assembly and ependymal cell generation in brain organoids
Source: EMBO Rep. 2025 Nov 5;27(1):31–49. doi: 10.1038/s44319-025-00621-3 (PMC12796355; doi:10.1038/s44319-025-00621-3)
Supplement: Supplementary file 7 — Source data Fig. 5 [file 44319_2025_621_MOESM7_ESM.zip › Figure 5/Figure 5 Numerical Data.xlsx]

## Sheet: Figure 5G+H
GFP			GEMC1			MCIDAS
Hypocellular gap	No. of GFP+ cells		Hypocellular gap	No. of GFP+ cells		Hypocellular gap	No. of GFP+ cells
no	61		no	30		yes	19
no	79		no	28		yes	98
no	88		no	29		no	27
no	30		no	17		no	85
no	37		no	25		no	44
no	77		no	68		no	56
no	41		no	40		yes	72
no	77		yes	31		yes	67
no	48		yes	46		yes	86
no	24		yes	52		yes	119
no	23		yes	22		no	38
no	73		no	12		no	30
no	81		yes	120
no	24		yes	54		v=12
no	63		yes	41		o=6
no	15		no	34		b=1
no	18		yes	66
no	126		no	40
no	56		no	31
no	72		no	35
no	61		yes	87
no	55		yes	72
no	53		no	33
			yes	111
v=23			yes	59
o=5			no	46
b=1
			v=26
			o=5
			b=1
